# Supplementary material for: Diversity of Volatile Emissions From Cork Oak: Quantity and Quality Vary Independently Across Its Range
Source: Ecol Evol. 2025 Aug 31;15(9):e72093. doi: 10.1002/ece3.72093 (PMC12399320; doi:10.1002/ece3.72093)
Supplement: Supplementary file 1 — Data S1: Staudt_etal_Supporting Information Original data.xlsx: Excel sheets with the original data. [file ECE3-15-e72093-s002.xlsx]

## Sheet: all data
		VOC emission
		ng s-1 m-2 proj LA	ng s-1 m-2 proj LA	ng s-1 m-2 proj LA	ng s-1 m-2 proj LA	ng s-1 m-2 proj LA	ng s-1 m-2 proj LA	ng s-1 m-2 proj LA	ng s-1 m-2 proj LA	µg h-1 g-1 DM	µg h-1 g-1 DM	ng s-1 m-2 proj LA															percent proportions of sum of 5 major compounds					assigned
Sample No.	Population/Provenance	alpha-Pinene	Sabinene	beta-Pinene	Myrcene	Limonene	OTHER	SUM5	SUM all	SUM5	SUM all	Isoprene estimate		Photosynthesis [uM s-1 m-2 LAproj]	Transpiration [mM s-1 m-2 LAproj]	gwa[mM s-1 m-2 LAproj]	WUE [mmol mol-1]	iWUE (µmol mol-1)	SLW (g/m²)	LWC (%)	Leaf size (cm² leaf-1)	Ci [ppm]	ALVPD	C-loss sum5	C-loss sum all		alpha-Pinene	Sabinene	beta-Pinene	Myrcene	Limonene	Chemotype
POR-129	Setubal	38.8936	20.6316	0	48.8263	963.705	0	1072.06	1072.06	20.6371	20.6371	0		11.07	3.46828	117.396	3.19177	94.2954	187.013	51.5152	1.28333	209.831	0.0295433	0.712087	0.712087		3.62794	1.92449	0	4.55445	89.8931	LIMO
POR-235	Setubal	9.26347	14.1906	20.4685	57.108	867.79	6.53105	968.821	975.352	18.5287	18.6536	0.843536		15.0879	5.55831	259.775	2.71447	58.0804	188.235	57.4751	1.13333	256.935	0.0213966	0.472147	0.47533		0.95616	1.46473	2.11273	5.89459	89.5718	LIMO
POR-078	Setubal	2.87835	3.1	6.01116	35.4401	341.759	0	389.189	389.189	8.15819	8.15819	0		14.4154	4.16915	133.403	3.45762	108.059	171.739	54.5977	1.53333	188.592	0.0312524	0.198516	0.198516		0.739576	0.796528	1.54453	9.10615	87.8132	LIMO
POR-259	Setubal	12.0475	10.106	16.2872	51.7522	643.085	0.00634303	733.278	733.285	17.7504	17.7505	0.573069		4.41902	2.31894	119.327	1.90562	37.0329	148.718	60.9865	1.3	318.728	0.0194335	1.22012	1.22013		1.64296	1.3782	2.22115	7.05765	87.7	LIMO
POR-252	Setubal	60.0377	44.7152	44.0158	164.344	2158	1.3517	2471.12	2472.47	53.3761	53.4053	0.921195		16.4693	4.4284	223.612	3.71903	73.6513	166.667	56.4677	1.3125	201.867	0.0198039	1.10326	1.10386		2.42958	1.80951	1.78121	6.6506	87.3291	LIMO
POR-251	Setubal	37.8625	28.3694	33.8944	129.014	1510.95	0	1740.09	1740.09	44.8328	44.8328	0		17.8344	4.06024	172.847	4.39244	103.18	139.726	54.6667	1.46	168.254	0.0234904	0.717422	0.717422		2.1759	1.63034	1.94786	7.41426	86.8316	LIMO
POR-089	Setubal	212.342	125.972	84.9562	475.712	5018.91	139.247	5917.9	6057.14	107.335	109.861	0.644033		6.09831	2.17727	68.1349	2.8009	89.5034	198.485	54.6713	0.942857	242.793	0.0319552	7.13541	7.3033		3.58813	2.12867	1.43558	8.03853	84.8091	LIMO
POR-026	Setubal	74.0804	37.8332	33.95	178.83	1612.94	4.47719	1937.64	1942.11	32.8781	32.9541	0.885043		8.91824	2.07561	66.7264	4.29668	133.654	212.162	50.1587	1.23333	169.867	0.0311063	1.59755	1.60124		3.82323	1.95254	1.75214	9.22927	83.2428	LIMO
POR-117	Setubal	106.584	56.4326	52.2751	260.18	2177.86	0	2653.33	2653.33	56.7813	56.7813	1.22112		8.2539	2.51625	79.272	3.28024	104.121	168.224	48.4241	2.14	172.584	0.031742	2.3637	2.3637		4.01698	2.12686	1.97017	9.80579	82.0802	LIMO
POR-149	Setubal	69.3142	47.1189	45.6318	137.399	1350.47	0	1649.94	1649.94	29.7	29.6988	0		8.8449	3.98575	129.888	2.21913	68.0961	200	49.5413	0.6875	242.378	0.0306859	1.37162	1.37162		4.20102	2.8558	2.76567	8.32756	81.8499	LIMO
POR-018	Setubal	286.032	210.734	126.061	83.6993	580.605	1.91396	1287.13	1289.05	29.9406	29.9852	0		18.081	3.40414	134.533	5.31149	134.399	154.762	58.9905	0.7	142.672	0.0253034	0.523432	0.524211		22.2225	16.3724	9.79393	6.50278	45.1084	MIXED
POR-141	Setubal	400.949	293.783	192.963	82.0651	635.13	8.17208	1604.89	1613.06	29.4039	29.5536	0		14.16	4.14999	133.738	3.41206	105.879	196.491	51.7241	1.14	182.861	0.0310308	0.833379	0.837623		24.983	18.3055	12.0234	5.11344	39.5747	MIXED
POR-008	Setubal	528.249	506.321	331.945	105.206	953.751	9.98205	2425.47	2435.45	52.578	52.7944	0		14.39	3.63587	122.334	3.95778	117.628	166.071	57.9186	0.622222	192.221	0.0297208	1.23936	1.24446		21.7792	20.8751	13.6858	4.33756	39.3223	MIXED
POR-219	Setubal	211.777	194.12	147.454	43.1292	330.227	0	926.707	926.707	26.6279	26.6279	1.33359		15.7397	3.95455	155.826	3.98014	101.008	125.287	59.4796	1.24286	177.958	0.025378	0.43292	0.43292		22.8526	20.9473	15.9116	4.65402	35.6345	MIXED
POR-178	Setubal	555.96	525.831	358.907	104.062	824.738	14.5988	2369.5	2384.1	39.998	40.2445	1.48757		11.6448	3.1785	118.667	3.66362	98.1304	213.265	51.0539	1.4	188.409	0.0267851	1.49619	1.5054		23.4632	22.1917	15.147	4.39174	34.8065	MIXED
POR-200	Setubal	673.978	587.751	406.095	109.262	893.98	10.3721	2671.07	2681.44	51.395	51.5946	0		12.4173	3.99246	190.081	3.1102	65.3266	187.097	49.711	1.86	240.676	0.021004	1.58167	1.58782		25.2326	22.0044	15.2035	4.09058	33.469	MIXED
POR-113	Setubal	378.666	363.693	234.511	42.7007	437.157	0	1456.73	1456.73	26.7067	26.7067	1.41259		13.8383	4.60662	185.322	3.00399	74.6714	196.364	49.5327	1.375	239.729	0.0248574	0.77403	0.77403		25.9943	24.9664	16.0985	2.93128	30.0095	MIXED
POR-204	Setubal	79.0347	76.2015	54.4612	10.9719	76.0328	0	296.702	296.702	7.9775	7.9775	0.148623		5.4259	2.40813	103.05	2.25316	52.6532	133.893	48.4496	2.98	271.167	0.0233686	0.402078	0.402078		26.6377	25.6828	18.3555	3.69796	25.626	MIXED
POR-175	Setubal	393.852	368.413	280.328	28.1532	80.9599	58.5375	1151.71	1210.24	21.5997	22.6975	0.524867		6.93263	2.5431	86.262	2.72606	80.3672	191.954	49.0854	1.45	187.739	0.0294811	1.22153	1.28362		34.1973	31.9884	24.3403	2.44447	7.02956	PINENE
POR-050	Setubal	1898.81	1420.59	975.191	117.21	276.617	146.717	4688.42	4835.13	87.8597	90.6091	0		3.40056	1.13934	33.5129	2.98467	101.47	192.105	47.6703	1.52	207.964	0.0339972	10.1376	10.4549		40.5	30.3	20.8	2.5	5.9	PINENE
POR-223	Setubal	844.244	814.243	545.501	56.0013	90.4292	7.53203	2350.42	2357.95	40.2438	40.3727	0.747132		19.8737	4.55525	201.162	4.36282	98.7949	210.256	50.152	1.11429	191.714	0.0226447	0.869614	0.872401		35.9189	34.6425	23.2087	2.38261	3.84736	PINENE
POR-168	Setubal	634.991	599.859	453.415	42.6823	57.8804	0.276914	1788.83	1789.1	37.141	37.1468	0		11.0145	3.62766	153.859	3.03626	71.5882	173.387	54.4492	1.77143	218.734	0.0235778	1.19416	1.19435		35.4976	33.5337	25.347	2.38605	3.23566	PINENE
POR-207	Setubal	921.62	890.936	576.596	54.556	77.188	3.35102	2520.9	2524.25	52.3408	52.4104	0		15.4528	4.923	296.015	3.13889	52.2026	173.387	54.4492	1.77143	244.468	0.0166309	1.19953	1.20112		36.5592	35.342	22.8727	2.16415	3.06193	PINENE
POR-069	Setubal	1260.69	974.609	617.446	103.439	85.2265	0.640688	3041.41	3042.05	61.449	61.4619	0		15.7458	4.07683	137.57	3.86226	114.457	178.182	51.2438	0.785714	174.466	0.0296347	1.42028	1.42058		41.4509	32.0446	20.3013	3.40103	2.8022	PINENE
POR-216	Setubal	1312.74	1219.04	842.443	80.1611	92.898	71.4577	3547.28	3618.74	68.4992	69.8791	4.03368		10.5214	4.06603	224.089	2.58763	46.9517	186.429	51.0319	2	253.525	0.0181447	2.47904	2.52898		37.0068	34.3656	23.749	2.25979	2.61885	PINENE
POR-097	Setubal	1625.42	1265.94	875.13	132.123	89.8426	0	3988.46	3988.46	68.6249	68.6249	0.615915		13.2075	4.05263	138.29	3.25901	95.5058	209.231	56.8254	0.722222	179.049	0.0293052	2.22047	2.22047		40.7531	31.7402	21.9415	3.31264	2.25256	PINENE
POR-058	Setubal	857.706	715.459	496.498	90.9902	36.8393	671.815	2197.49	2869.31	47.9222	62.573	0		3.67838	1.83323	55.9642	2.0065	65.7273	165.079	54.9784	1.05	246.738	0.0327571	4.3927	5.73564		39.0311	32.558	22.5938	4.14064	1.67642	PINENE
POR-211	Setubal	494.472	472.057	346.381	21.0749	4.17983	1.15718	1338.17	1339.32	24.7293	24.7507	0.63466		12.0716	4.56472	202.361	2.64454	59.6537	194.805	44.0299	1.1	245.577	0.0225573	0.815092	0.815797		36.9515	35.2764	25.8848	1.57491	0.312356	PINENE
POR-037	Setubal	185.534	204.191	115.052	13.4745	0	0	518.251	518.251	10.9747	10.9747	0		6.49526	2.59773	87.1154	2.50036	74.5592	170	49.6296	1.14286	214.407	0.0298193	0.586685	0.586685		35.8	39.4	22.2	2.6	0	PINENE
POR-160	Setubal	245.441	238.848	159.109	17.9309	0	5.18235	661.35	666.532	12.2959	12.3922	0		15.2318	3.99152	201.458	3.81605	75.608	193.631	48.5618	2.61667	209.038	0.0198132	0.319257	0.321758		37.1122	36.1153	24.0583	2.71126	0	PINENE
MAR-092	Maâmora	222.879	167.14	114.427	506.849	6147.66	410.585	7158.96	7569.54	145.344	153.679	2.88543		9.61365	2.8951	100.873	3.32066	95.3048	177.32	49.4118	1.61667	201.492	0.0287005	5.47549	5.78952		3.11329	2.3347	1.59837	7.07993	85.8737	LIMO
MAR-029	Maâmora	47.0982	32.8161	28.1715	125.99	1376.88	5.09449	1610.95	1616.05	34.7487	34.8586	0		11.9638	2.39859	90.8127	4.98786	131.742	166.897	54.6816	2.07143	158.492	0.0264125	0.990088	0.993219		2.92362	2.03706	1.74874	7.82082	85.4698	LIMO
MAR-145	Maâmora	106.66	65.3048	54.3044	282.536	2540.13	3.92538	3048.94	3052.86	63.072	63.1532	0		14.7551	3.69342	122.16	3.99498	120.785	174.026	50.5535	1.1	161.999	0.0302342	1.51938	1.52133		3.49828	2.14189	1.7811	9.26669	83.312	LIMO
MAR-104	Maâmora	63.5567	26.348	30.4932	167.581	1381.5	244.195	1669.48	1913.68	39.6016	45.3942	1.66699		14.332	4.0153	147	3.56935	97.4966	151.765	51.1364	1.7	194.621	0.0273149	0.856514	0.981797		3.80698	1.57822	1.82651	10.0379	82.7504	LIMO
MAR-065	Maâmora	78.3151	76.795	45.3129	203.495	1847.94	9.37592	2251.85	2261.23	55.6578	55.8895	0		14.5354	3.47438	131.165	4.18361	110.818	145.652	49.6241	0.92	180.271	0.0264886	1.13913	1.14387		3.4778	3.4103	2.01225	9.03679	82.0629	LIMO
MAR-171	Maâmora	367.655	301.235	63.6599	129.75	587.147	887.147	1449.45	2336.59	34.1971	55.1278	0		12.1732	3.57341	143.769	3.40661	84.6723	152.586	50.1408	1.65714	185.081	0.0248553	0.875504	1.41136		25.3652	20.7827	4.39201	8.95172	40.5083	MIXED
MAR-074	Maâmora	960.702	739.926	516.283	158.39	1298.84	11.8225	3674.14	3685.96	104.847	105.185	4.62281		10.9765	3.33173	133.749	3.29452	82.0677	126.154	62.212	3.25	227.04	0.0249104	2.46125	2.46917		26.1477	20.1388	14.0518	4.31093	35.3509	MIXED
MAR-021	Maâmora	689.9	480.884	308.174	139.86	880.917	32.5939	2499.73	2532.33	56.1845	56.9171	0		10.5399	2.87558	107.652	3.66532	97.9071	160.169	52.0305	1.475	211.993	0.0267118	1.74389	1.76663		27.5989	19.2374	12.3283	5.59498	35.2404	MIXED
MAR-114	Maâmora	391.412	284.146	173.607	107.71	511.426	539.414	1468.3	2007.71	36.4	49.813	3.08627		9.25892	3.15425	121.02	2.93538	76.5075	145.098	50.9934	1.7	230.217	0.0260639	1.16605	1.59442		26.6575	19.3521	11.8236	7.33567	34.8311	MIXED
MAR-203	Maâmora	325.839	313.474	213.386	51.8836	448.406	0	1352.99	1352.99	28.9682	28.9682	0.297246		3.9098	2.39302	88.2361	1.63384	44.3107	168.142	53.317	1.4125	291.099	0.0271206	2.54449	2.54449		24.0829	23.169	15.7715	3.83474	33.1419	MIXED
MAR-164	Maâmora	490.408	449.334	301.09	74.3051	589.759	10.0664	1904.9	1914.96	45.1908	45.4296	0		14.2762	3.57028	154.936	3.99861	92.142	151.748	50	2.86	174.538	0.0230435	0.981118	0.986303		25.7446	23.5884	15.8061	3.90074	30.9601	MIXED
MAR-152	Maâmora	787.415	558.031	371.046	126.996	790.542	0	2634.03	2634.03	57.6388	57.6388	0		13.8466	4.3446	168.843	3.18708	82.0087	164.516	49.8361	1.55	199.187	0.0257316	1.39875	1.39875		29.8939	21.1855	14.0866	4.82136	30.0126	MIXED
MAR-081	Maâmora	392.404	263.012	169.732	59.5604	353.719	330.049	1238.43	1568.48	26.5312	33.602	3.70888		9.7248	2.78197	93.4851	3.49565	104.025	168.041	49.8462	1.94	208.266	0.0297585	0.936377	1.18593		31.6857	21.2376	13.7054	4.80936	28.5619	MIXED
MAR-123	Maâmora	717.864	528.44	401.22	110.838	678.986	5.35553	2437.35	2442.7	52.9493	53.0656	0		7.78456	3.54736	132.533	2.19446	58.7367	165.714	46.9512	1.75	264.344	0.0267659	2.30221	2.30727		29.4527	21.6809	16.4613	4.5475	27.8576	MIXED
MAR-137	Maâmora	1238.1	903.541	600.862	96.421	191.973	1.80068	3030.89	3032.69	73.9956	74.0396	0		14.7322	3.18191	127.691	4.62997	115.374	147.458	51.532	1.68571	163.469	0.0249189	1.51274	1.51364		40.8492	29.811	19.8246	3.18127	6.33387	PINENE
MAR-053	Maâmora	1589.13	1256.04	872.226	225.115	153.218	1951.45	4095.73	6047.18	81.9801	121.04	0		13.0277	3.05538	124.8	4.26387	104.388	179.856	50.0998	2.31667	174.297	0.0244821	2.31166	3.41307		38.7996	30.6672	21.296	5.49634	3.74091	PINENE
MAR-004	Maâmora	787.737	779.381	501.24	90.9801	43.6689	883.968	2203.01	3086.98	42.8084	59.9855	0		18.8022	4.61223	198.218	4.0766	94.856	185.263	50.4225	1.1875	212.918	0.0232684	0.861526	1.20722		35.7573	35.3781	22.7525	4.12982	1.98224	PINENE
ESP-212	Espadan	9.20866	18.4408	20.1607	71.8504	1118.64	12.6691	1238.8	1251.47	21.6	21.8703	0		13.4193	8.25292	380.141	1.626	35.3008	206	48.5	0.555556	284.965	0.0217102	0.678787	0.685729		0.743354	1.4886	1.62743	5.8	90.3	LIMO
ESP-024	Espadan	303.867	294.874	189.999	78.8586	718.163	151.955	1585.76	1737.72	34.182	37.4574	0		11.6366	3.33348	117.606	3.49082	98.9453	167.01	52.907	1.61667	221.156	0.0283444	1.00201	1.09803		19.1622	18.5951	11.9816	4.97292	45.2882	MIXED
ESP-084	Espadan	900.371	657.951	446.289	198.295	1544.2	16.2991	3747.11	3763.41	77.3992	77.7359	0		8.17977	2.99307	94.6764	2.73291	86.3971	174.286	47.8632	1.4	228.556	0.0316136	3.36834	3.38299		24.0284	17.5589	11.9102	5.29194	41.2105	MIXED
ESP 301	Espadan	753.536	652.771	419.957	145.293	1376.03	117.972	3347.59	3465.56	65.8928	69.5928	0		9.84513	2.62896	116.69	3.74488	84.3696	179.272	46.1784	1.60669	209.201	0.0236612	2.50018	2.58829		22.5098	19.4997	12.5451	4.34023	41.1051	MIXED
ESP-118	Espadan	1023.4	738.268	494.946	80.9905	137.038	121.509	2474.64	2596.15	52.2374	54.8024	1.98967		12.5647	3.10676	116.353	4.0443	107.988	170.543	50.783	2.15	154.292	0.0267012	1.44818	1.51929		41.3554	29.8333	20.0007	3.27282	5.53771	PINENE
ESP-098	Espadan	2280.2	1669.48	1149.05	135.597	189.022	2.52386	5423.36	5425.89	119.314	119.369	2.18784		11.6332	3.08246	104.051	3.77401	111.803	163.636	51.497	2.475	161.997	0.0296245	3.4279	3.4295		42.0441	30.7832	21.1871	2.50025	3.48533	PINENE
ESP 302	Espadan	984.393	849.807	584.34	86.2839	89.371	214.186	2594.19	2808.38	57.0308	62.1503	0		9.73473	2.93526	117.906	3.31648	82.5633	162.673	47.5844	2.49197	211.902	0.0261262	1.95947	2.12126		37.946	32.758	22.5249	3.32604	3.44504	PINENE
ESP-056	Espadan	398.083	379.475	245.312	18.7295	31.8213	15.4132	1073.42	1088.83	21.0046	21.3062	1.32154		14.0085	3.86892	234.614	3.62078	59.7085	183.974	45.8491	2.22857	229.071	0.0164905	0.56343	0.57152		37.0855	35.3519	22.8533	1.74484	2.96447	PINENE
ESP-071	Espadan	1489.07	1098.4	772.473	98.7715	87.4408	55.4034	3546.15	3601.55	54.1594	55.0055	0		11.1015	3.23468	112.056	3.43201	99.0712	235.714	46.6019	1	199.498	0.0288668	2.34875	2.38545		41.9911	30.9744	21.7834	2.78532	2.4658	PINENE
ESP-041	Espadan	905.919	901.35	579.752	57.5929	46.2486	17.1625	2490.86	2508.02	46.8506	47.1734	0		16.1768	4.51539	169.726	3.58259	95.3114	191.398	47.8006	1.32857	168.233	0.026604	1.13219	1.13999		36.3697	36.1863	23.2751	2.31217	1.85673	PINENE
SWF-57	Catalonia	70.4112	48.8705	63.0833	236.001	2690.22	72.1792	3108.59	3180.77	64.2261	65.7174	3.17464		3.74142	0.989751	31.8654	3.78016	117.413	174.242	43.6275	1.65	187.002	0.0310604	6.10925	6.25111		2.26506	1.57211	2.02932	7.5919	86.5416	LIMO
SWF-100	Catalonia	69.2082	51.1528	0	176.16	1708.73	1.80288	2005.25	2007.06	44.5422	44.5823	0.594492		10.6486	2.34453	90.3016	4.54187	117.922	162.069	54.4574	1.20833	157.815	0.0259634	1.38465	1.38589		3.45134	2.55094	0	8.78494	85.2128	LIMO
SWF-170	Catalonia	97.6956	58.3779	75.2386	268.848	2751.49	2.83192	3251.65	3254.48	75.831	75.897	0		1.70772	1.22319	38.1523	1.39611	44.7606	154.369	48.8746	1.71667	265.465	0.0320608	14.0007	14.0129		3.00449	1.79533	2.31386	8.26804	84.6183	LIMO
SWF-051	Catalonia	304.634	210.578	131.824	683.891	6604.39	7.84902	7935.32	7943.17	202.217	202.417	3.07556		13.7536	2.94666	114.41	4.66752	120.213	141.27	48.7032	3.15	148.341	0.0257553	4.24237	4.24657		3.83897	2.65368	1.66123	8.61832	83.2278	LIMO
SWF-109	Catalonia	58.9714	29.974	31.8182	182.304	1342.5	1.71061	1645.57	1647.28	34.9096	34.9459	3.40628		15.3193	4.36019	181.65	3.51344	84.3338	169.697	53.3333	1.41429	199.901	0.0240032	0.789842	0.790663		3.58364	1.8215	1.93357	11.0785	81.5828	LIMO
SWF-090	Catalonia	74.8784	53.1549	39.3816	159.747	1418.64	2.0055	1745.81	1747.81	38.0903	38.1341	0		6.15325	1.44577	45.2645	4.25603	135.94	165	47.0588	2.4	165.651	0.0319405	2.08619	2.08858		4.28904	3.04472	2.25578	9.15035	81.2601	LIMO
SWF-019	Catalonia	470.344	333.442	190.094	132.706	1158.36	2.40473	2284.94	2287.35	51.4112	51.4654	0		12.8591	4.35499	155.22	2.95274	82.8448	160	48.3871	1	234.765	0.028057	1.30655	1.30792		20.5845	14.593	8.3194	5.80786	50.6952	MIXED
SWF-076	Catalonia	393.619	283.962	193.963	128.524	1021.17	37.2958	2021.24	2058.53	46.6054	47.4653	3.49465		6.91323	1.75679	60.2816	3.93515	114.682	156.129	43.3255	3.1	183.785	0.0291431	2.1498	2.18946		19.4742	14.0489	9.59624	6.3587	50.5219	MIXED
SWF-039	Catalonia	449.575	451.195	289.809	150.135	1243.3	581.249	2584.01	3165.26	59.1973	72.5132	0		11.9023	3.44165	131.244	3.45831	90.688	157.143	47.619	2.24	195.604	0.0262232	1.59634	1.95542		17.3983	17.461	11.2155	5.81015	48.115	MIXED
SWF-011	Catalonia	771.032	753.998	501.438	248.448	2082.79	57.5611	4357.7	4415.26	88.7168	89.8887	3.1974		9.58486	2.68523	89.098	3.56947	107.577	176.829	46.6912	0.911111	218.138	0.030138	3.34297	3.38713		17.6935	17.3026	11.5069	5.70136	47.7955	MIXED
SWF-025	Catalonia	506.048	377.419	246.558	124.403	1074.23	2.12117	2328.65	2330.78	46.5731	46.6155	0		8.29424	1.87072	82.6565	4.43371	100.346	180	48.1742	2.92857	210.675	0.0226325	2.06438	2.06626		21.7313	16.2076	10.588	5.34225	46.1308	MIXED
SWF-080	Catalonia	415.241	303.317	181.775	112.774	863.845	1.91531	1876.95	1878.87	39.5533	39.5937	1.32288		8.87652	2.05274	63.1888	4.32424	140.476	170.833	46.0526	1.2	151.483	0.0324858	1.55479	1.55638		22.1232	16.1601	9.68456	6.00835	46.0238	MIXED
SWF-105	Catalonia	549.734	378.664	237.765	153.816	1099.15	2.71961	2419.13	2421.85	52.567	52.6261	0.242349		13.4989	3.38615	110.484	3.98649	122.18	165.672	47.1429	1.675	164.571	0.0306485	1.31772	1.3192		22.7245	15.6529	9.82852	6.35833	45.4358	MIXED
SWF-151	Catalonia	643.052	450.057	302.322	153.48	1125.38	29.8539	2674.29	2704.15	62.5785	63.2771	0		12.4974	3.88693	134.402	3.21523	92.9851	153.846	45.2055	1.56	207.517	0.0289202	1.57345	1.59101		24.0457	16.829	11.3047	5.73909	42.0815	MIXED
SWF-142	Catalonia	857.829	806.662	543.147	186.185	1583.42	7.29677	3977.24	3984.54	103.359	103.548	6.82729		9.244	2.32563	134.404	3.97484	68.7779	138.528	48.5531	3.85	216.904	0.0173033	3.16361	3.16942		21.5684	20.2819	13.6564	4.68125	39.812	MIXED
SWF-120	Catalonia	732.448	522.889	337.384	170.038	1143.73	7.13963	2906.49	2913.63	72.3079	72.4855	1.70582		3.98844	2.04789	65.028	1.94759	61.3343	144.706	51.7647	1.7	246.018	0.0314924	5.3583	5.37146		25.2004	17.9904	11.6079	5.85027	39.351	MIXED
SWF-66	Catalonia	705.59	664.668	471.97	143.411	1242.69	0.899575	3228.32	3229.22	63.6645	63.6822	7.12989		8.99268	2.12645	85.7107	4.22897	104.919	182.55	45.491	2.98	187.016	0.0248096	2.63967	2.6404		21.8562	20.5886	14.6197	4.44227	38.4932	MIXED
SWF-043	Catalonia	2373.01	1823.7	1298.28	493.551	3542.78	0	9531.33	9531.33	237.303	237.303	0		9.85186	3.21355	98.6885	3.06573	99.8278	144.595	53.8793	1.85	193.999	0.0325625	7.11371	7.11371		24.8969	19.1338	13.6212	5.1782	37.1699	MIXED
SWF-169	Catalonia	832.381	765.384	529.133	112.833	321.075	0.570718	2560.81	2561.38	54.4753	54.4875	0		2.7205	1.26623	38.4421	2.1485	70.7687	169.231	51.3514	2.34	233.191	0.0329386	6.92132	6.92287		32.5046	29.8884	20.6628	4.40617	12.538	PINENE
SWF-179	Catalonia	1003.15	869.76	601.895	87.252	104.205	37.832	2666.26	2704.09	56.696	57.5005	0		11.8451	2.81956	100.761	4.20103	117.557	169.298	48.8064	1.9	163.618	0.0279828	1.65511	1.67859		37.6238	32.621	22.5745	3.27245	3.90828	PINENE
SWF-161	Catalonia	184.396	160.398	84.9449	15.5732	14.8155	2.04357	460.108	462.151	9.01811	9.05816	0		9.38641	2.72758	94.195	3.44129	99.6487	183.673	50.5495	1.63333	203.74	0.0289568	0.36043	0.362031		40.0767	34.8611	18.462	3.38469	3.22	PINENE
SWF-190	Catalonia	699.396	629.17	429.345	57.149	51.2065	176.369	1866.27	2042.64	38.4692	42.1046	0.425785		6.51564	3.31791	185.441	1.96378	35.1359	174.648	48.5477	0.8875	297.005	0.017892	2.10609	2.30513		37.4757	33.7128	23.0056	3.06221	2.74379	PINENE
SWF-199	Catalonia	0	0	0.925417	0	0.138913	5.83851	1.06433	6.90284	0.0206316	0.133809	0.81274		14.3992	2.88177	127.389	4.99665	113.033	185.714	48.5149	1.4	147.405	0.0226218	0.0005435	0.00352493							NONE
SWF-239	Catalonia	0	0	1.09519	0.854877	1.72155	17.2743	3.67161	20.9459	0.0767701	0.43796	0.262433		12.9928	3.17873	144.161	4.08741	90.1267	172.174	49.2308	1.15	208.64	0.0220498	0.00207786	0.0118538							NONE
SEF-068	Var	83.1128	77.4086	43.087	185.281	1918.34	2.18352	2307.23	2309.41	69.0501	69.1155	0		11.5946	4.3026	142.718	2.69479	81.2415	120.29	56.0847	1.725	223.068	0.0301476	1.46317	1.46456		3.60227	3.35504	1.86748	8.03047	83.1447	LIMO
SEF-052	Var	867.913	673.115	464	349.48	2963.88	36.3323	5318.38	5354.72	135.062	135.985	0		5.9087	1.49486	46.3804	3.95267	127.396	141.758	47.3469	1.82	169.685	0.0322305	6.61834	6.66355		16.3191	12.6564	8.72445	6.57117	55.7289	MIXED
SEF-220	Var	704.35	440.21	411.455	106.025	1381.57	2.4384	3043.61	3046.04	46.8732	46.9107	2.06867		9.78039	1.90895	70.4165	5.12344	138.893	233.758	41.28	3.925	138.751	0.0271094	2.2882	2.29003		23.142	14.4634	13.5187	3.48355	45.3924	MIXED
SEF-033	Var	445.141	435.476	287.002	106.016	821.504	155.496	2095.14	2250.64	62.5285	67.1692	0		4.65401	1.31125	42.2676	3.54929	110.108	120.625	45.3258	2.66667	221.773	0.0310225	3.31014	3.55581		21.2464	20.7851	13.6984	5.06011	39.21	MIXED
SEF-042	Var	808.103	813.705	520.59	173.482	1339.04	8.45759	3654.92	3663.38	78.6253	78.8073	0		13.7603	3.45659	126.063	3.98089	109.154	167.347	46.7532	2.45	159.525	0.0274196	1.95304	1.95755		22.11	22.2633	14.2436	4.74652	36.6366	MIXED
SEF-020	Var	1013.47	697.581	460.363	186.946	1260.22	2.4575	3618.58	3621.04	66.6233	66.6685	0		6.21925	1.58261	59.5459	3.92973	104.445	195.531	43.1818	3.58	180.476	0.0265781	4.27821	4.28111		28.0073	19.2777	12.7222	5.16626	34.8265	MIXED
SEF-038	Var	397.118	406.286	256.784	100.804	613.674	365.627	1774.67	2140.29	39.7525	47.9426	3.55892		6.11174	1.62323	52.9096	3.76518	115.513	160.714	47.4708	3.36	145.355	0.0306793	2.13507	2.57495		22.3771	22.8936	14.4694	5.68019	34.5797	MIXED
SEF-144	Var	24.3565	18.9304	16.3638	18.3246	39.4269	0	117.402	117.402	2.72283	2.72283	0		8.51187	2.14045	61.8479	3.97668	137.626	155.224	51.1737	2.23333	143.201	0.0346082	0.101417	0.101417		20.7462	16.1244	13.9383	15.6084	33.5828	MIXED
SEF-162	Var	66.1814	65.0218	41.7977	9.60675	83.0803	0	265.688	265.688	5.64358	5.64358	0		3.98683	0.912179	27.9351	4.37067	142.718	169.481	40.5467	3.08	137.076	0.0326536	0.49001	0.49001		24.9095	24.473	15.7319	3.6158	31.2699	MIXED
SEF-101	Var	2304.45	1662.58	1157.1	171.633	360.263	2.3757	5656.03	5658.4	127.831	127.885	2.7435		3.32845	1.67554	54.0925	1.98649	61.5325	159.286	48.1395	2.8	242.809	0.0309755	12.4949	12.5001		40.7432	29.3948	20.4579	3.03452	6.36954	PINENE
SEF-111	Var	1375.2	856.934	692.819	108.508	167.663	0	3201.13	3201.13	57.6203	57.6203	3.00192		11.9206	3.54258	134.202	3.36494	88.8256	200	47.7528	3.1	190.605	0.0263974	1.97454	1.97454		42.96	26.7698	21.643	3.38968	5.23761	PINENE
SEF-094	Var	5252.52	3764.41	2711.67	296.782	447.586	183.073	12473	12656	221.742	224.996	6.12166		15.3316	3.5705	125.531	4.29395	122.134	202.5	46.1794	2	155.11	0.0284432	5.98197	6.06978		42.1113	30.1805	21.7404	2.3794	3.58845	PINENE
SEF-224	Var	1622.9	872.094	1032.92	245.815	126.985	125.714	3900.72	4026.43	60.7341	62.6915	2.60157		5.36426	1.95219	85.8046	2.74781	62.5172	231.214	42.6112	3.46	256.445	0.0227516	5.34682	5.51914		41.6052	22.3573	26.4804	6.30178	3.25542	PINENE
SEF-177	Var	690.915	466.188	409.13	68.0626	51.0569	502.3	1685.35	2187.65	28.4593	36.9412	0		7.59015	1.83789	75.0059	4.12981	101.194	213.191	43.771	4.7	162.239	0.0245033	1.63268	2.11929		40.9952	27.6612	24.2757	4.03848	3.02945	PINENE
SEF-222	Var	1253.45	533.227	926.504	421.561	96.0631	632.311	3230.8	3863.11	56.1384	67.1254	3.31389		8.27114	1.64228	59.816	5.03639	138.276	207.182	40.0958	6.03333	126.913	0.0274555	2.87214	3.43426		38.7968	16.5045	28.6772	13.0482	2.97335	PINENE
SEF-230	Var	1094.5	514.85	824.696	331.641	84.285	386.992	2849.97	3236.96	46.6899	53.0299	0		2.73771	1.12896	43.1808	2.42499	63.401	219.745	41.723	3.925	265.482	0.0261449	7.65446	8.69384		38.4038	18.0651	28.937	11.6367	2.9574	PINENE
SEF-154	Var	670.31	480.725	320.62	52.9958	44.6256	194.844	1569.28	1764.12	25.6976	28.8883	0		11.5967	2.54098	95.0379	4.56388	122.022	219.841	47.0363	2.52	142.329	0.0267365	0.995007	1.11855		42.7146	30.6336	20.4311	3.37708	2.8437	PINENE
SEF-215	Var	977.09	248.912	780.743	473.202	63.0416	664.53	2542.99	3207.52	37.1912	46.91	8.28808		5.18242	1.39389	46.201	3.71795	112.171	246.154	39.3534	5.525	173.532	0.0301702	3.60805	4.5509		38.4229	9.78818	30.7018	18.6081	2.47904	PINENE
SEF-217	Var	661.177	290.208	485.846	234.182	38.7563	689.851	1710.17	2400.02	33.2741	46.6963	4.40915		4.23057	1.03934	33.805	4.07042	125.146	185.027	42.1405	6.23333	159.249	0.0307453	2.97236	4.17135		38.6615	16.9695	28.4092	13.6935	2.26623	PINENE
SEF-010	Var	842.042	981.626	555.37	65.2899	55.3624	2.81481	2499.69	2502.5	47.0396	47.0926	0		4.05174	2.00622	67.8509	2.01959	59.7154	191.304	48.0826	1.84	308.002	0.0295681	4.53634	4.54145		33.6858	39.2699	22.2176	2.61192	2.21477	PINENE
SEF-233	Var	516.919	245.314	324.797	71.7148	21.4101	25.9266	1180.16	1206.08	23.8468	24.3706	3.41967		1.91594	1.08744	40.1644	1.76189	47.7024	178.161	43.5337	3.48	291.885	0.0270746	4.52917	4.62867		43.8009	20.7866	27.5216	6.07672	1.81417	PINENE
SEF-061	Var	799.29	788.957	515.48	51.9365	32.0106	3.80502	2187.67	2191.48	41.1845	41.2561	0		7.2049	1.71295	54.2073	4.20612	132.914	191.228	47.7218	3.8	162.216	0.0316001	2.23263	2.23651		36.5361	36.0637	23.5629	2.37405	1.46323	PINENE
SEF-234	Var	489.617	314.47	279.443	32.0734	15.2648	277.684	1130.87	1408.55	21.4956	26.7738	3.23489		5.32077	2.01726	77.9772	2.63762	68.2349	189.394	43.4389	3.3	254.576	0.0258698	1.56278	1.94652		43.2957	27.8078	24.7105	2.83617	1.34983	PINENE
COR-249	Corsica	629.841	562.054	390.195	182.323	1412.95	1.99159	3177.36	3179.36	78.6398	78.6891	0		12.6445	2.95429	145.482	4.28004	86.9142	145.455	48.3871	1.925	183.621	0.0203069	1.84768	1.84884		19.8227	17.6893	12.2805	5.73817	44.4693	MIXED
COR-125	Corsica	657.506	469.533	308.64	117.085	913.573	1.39478	2466.34	2467.73	59.5343	59.5679	0		11.1525	2.45679	86.608	4.53946	128.77	149.138	44.1935	2.32	146.829	0.0283668	1.62608	1.627		26.6592	19.0377	12.5141	4.74731	37.0417	MIXED
COR-007	Corsica	503.537	488.208	323.806	89.5505	775.577	8.18199	2180.68	2188.86	42.4531	42.6123	0		16.3287	3.77678	176.673	4.32344	92.4232	184.921	54.845	1.26	214.984	0.0213772	0.981978	0.985662		23.0909	22.3879	14.8489	4.10654	35.5659	MIXED
COR-099	Corsica	2939.25	2227.3	1566.82	508.712	3810.9	7.20386	11053	11060.2	178.168	178.284	2.52793		12.7173	4.3079	140.675	2.95208	90.4019	223.333	48.4615	0.75	202.416	0.0306231	6.39068	6.39485		26.5923	20.1511	14.1756	4.60248	34.4785	MIXED
COR-176	Corsica	414.69	341.867	244.733	47.8954	470.733	0	1519.92	1519.92	25.5346	25.5346	0		4.42962	2.86226	94.4803	1.54759	46.884	214.286	48.2759	0.55	258.193	0.0302948	2.52299	2.52299		27.2837	22.4925	16.1017	3.15118	30.971	MIXED
COR-013	Corsica	437.282	424.394	279.936	100.662	501.528	851.42	1743.8	2595.22	33.9508	50.5274	0		4.6829	2.1301	72.6476	2.19844	64.4605	184.906	49.4845	0.757143	280.937	0.029321	2.73806	4.07494		25.0764	24.3373	16.0532	5.77257	28.7606	MIXED
COR-110	Corsica	482.725	332.316	218.736	74.2521	431.564	0	1539.59	1539.59	27.9309	27.9309	0.946635		18.4461	4.72305	164.142	3.90554	112.379	198.438	47.3029	1.06667	173.593	0.0287741	0.613709	0.613709		31.3541	21.5847	14.2074	4.82285	28.031	MIXED
COR-079	Corsica	739.968	549.985	402.131	84.0748	650.734	0.665953	2426.89	2427.56	46.558	46.5708	1.44472		18.2673	4.2944	152.995	4.25375	119.398	187.654	47.2222	1.35	175.8	0.0280688	0.976873	0.977141		30.4903	22.6621	16.5698	3.4643	26.8134	MIXED
COR-130	Corsica	605.301	427.041	291.489	79.1574	494.987	0.691529	1897.97	1898.67	42.6402	42.6558	0		4.60416	1.99556	74.6617	2.3072	61.667	160.241	47.5345	3.32	249.909	0.026728	3.03111	3.03221		31.8919	22.4998	15.3579	4.17062	26.0797	MIXED
COR-062	Corsica	599.945	595.769	384.958	78.4755	516.418	4.41666	2175.56	2179.98	50.1396	50.2414	0		13.6581	3.17034	135.84	4.30808	100.545	156.204	50.6912	2.28333	184.981	0.0233388	1.17123	1.17361		27.5765	27.3845	17.6946	3.60713	23.7372	MIXED
COR-165	Corsica	443.145	405.655	295.322	39.3607	358.104	0	1541.59	1541.59	31.755	31.755	0		6.79172	2.07223	68.9134	3.2775	98.5543	174.766	50.266	1.78333	191.275	0.03007	1.66897	1.66897		28.746	26.3141	19.157	2.55326	23.2295	MIXED
COR-030	Corsica	609.135	610.87	391.336	78.1213	460.651	3.68281	2150.11	2153.8	43.7138	43.7887	0		4.36194	1.20969	38.1687	3.60583	114.28	177.07	48.3271	2.24286	214.338	0.0316932	3.62446	3.63067		28.3303	28.4111	18.2007	3.63336	21.4245	MIXED
COR-77	Corsica	245.703	240.127	153.317	19.8052	172.089	3.22408	831.042	834.266	16.1999	16.2627	0		6.63465	1.68252	58.9777	3.94328	112.494	184.677	46.8677	2.48	184.134	0.0285281	0.921013	0.924586		29.5657	28.8947	18.4488	2.38317	20.7077	MIXED
COR-140	Corsica	785.843	204.791	364.078	64.1082	108.377	0	1527.2	1527.2	29.8562	29.8562	0		7.42713	2.28101	71.256	3.25607	104.232	184.146	50.165	1.17143	175.163	0.0320115	1.51194	1.51194		51.4566	13.4096	23.8396	4.19777	7.09645	PINENE
COR-046	Corsica	2563.08	1918.22	1376.95	194.579	357.064	29.4908	6409.9	6439.39	128.107	128.696	0		13.6253	2.58832	106.771	5.26414	127.613	180.128	45.648	2.22857	137.006	0.0242419	3.45913	3.47505		39.9863	29.9259	21.4817	3.0356	5.57051	PINENE
COR-049	Corsica	2352.09	1765.38	1255.78	162.362	326.463	0	5862.08	5862.08	112.91	112.91	0		12.3776	2.83694	90.9978	4.36303	136.021	186.905	48.6928	0.933333	151.468	0.0311759	3.48237	3.48237		40.1237	30.1153	21.4222	2.7697	5.56907	PINENE
COR-067	Corsica	1785.18	1230.58	826.574	124.295	227.853	1.3426	4194.48	4195.82	82.1345	82.1608	0		12.3016	2.66599	84.9664	4.61426	144.781	183.846	47.1239	2.16667	116.242	0.0313769	2.50714	2.50794		42.5602	29.338	19.7062	2.96331	5.43222	PINENE
COR-195	Corsica	204.962	176.456	122.112	13.1795	25.6922	1.97148	542.403	544.374	12.9297	12.9767	0		17.7054	4.41565	203.967	4.0097	86.8053	151.02	49.3151	1.96	189.256	0.0216488	0.225256	0.226075		37.7878	32.5323	22.5132	2.42984	4.73675	PINENE
COR-221	Corsica	1722.25	1607.86	1119.83	117.697	177.933	137.952	4745.57	4883.52	93.8917	96.6211	3.15991		12.1739	2.69847	113.417	4.51141	107.338	181.955	45	2.21667	169.67	0.0237925	2.86628	2.9496		36.2918	33.8813	23.5973	2.48013	3.74946	PINENE
COR-202	Corsica	477.836	435.277	295.342	37.419	45.9589	0	1291.83	1291.83	33.1451	33.1451	0		13.8636	3.58359	200.411	3.86864	69.176	140.31	52.987	1.6125	228.592	0.0178812	0.685157	0.685157		36.989	33.6945	22.8622	2.89658	3.55765	PINENE
COR-096	Corsica	4831.85	3449.93	2420.85	267.882	403.516	19.7053	11374	11393.7	165.312	165.598	2.5132		15.8183	3.95286	141.333	4.00174	111.922	247.692	47.8964	0.722222	179.884	0.0279684	5.28707	5.29623		42.4814	30.3316	21.284	2.35521	3.5477	PINENE
COR-138	Corsica	1178.45	1097.08	746.63	67.3647	99.8126	0	3189.34	3189.34	86.1121	86.1121	2.14767		11.7971	2.99127	129.472	3.94386	91.1171	133.333	52.4272	2.45	189.494	0.0231035	1.98785	1.98785		36.9498	34.3983	23.4102	2.11219	3.12957	PINENE
COR-163	Corsica	600.275	574.081	375.115	39.0429	47.4433	1.64016	1635.96	1637.6	40.6771	40.7179	0		15.181	4.45363	285.01	3.40869	53.265	144.785	52.4194	2.0375	228.346	0.0156262	0.792376	0.79317		36.6926	35.0914	22.9294	2.38655	2.90003	PINENE
COR-106	Corsica	693.923	511.359	330.981	60.76	27.6182	0.917438	1624.6	1625.52	39.2	39.1777	1.81026		5.24815	1.33998	40.8652	3.91659	128.426	149.367	47.7876	1.975	153.157	0.0327902	2.27615	2.27744		42.7135	31.476	20.3731	3.74	1.7	PINENE
COR-156	Corsica	141.579	138.13	35.6234	9.98257	3.28597	13.6373	328.597	342.234	7.96003	8.29038	0		10.4406	3.03686	105.117	3.43797	99.324	148.611	48.8038	2.4	197.477	0.0288903	0.231418	0.241022		43.086	42.0362	10.8411	3.03794	1	PINENE
COR-036	Corsica	206.919	252.429	130.462	16.9904	0	1.2186	606.8	608.019	12.3	12.3043	0		3.23775	1.35927	40.1854	2.38199	80.5704	177.895	49.2492	1.1875	213.721	0.0338249	1.37804	1.38081		34.1	41.6	21.5	2.8	0	PINENE
SAR-103	Sardinia	90.5557	66.2442	69.899	223.262	3119.29	25.7938	3569.25	3595.04	75.0933	75.6359	0.259756		11.9674	4.37389	200.048	2.73611	59.8228	171.111	52.7607	1.28571	248.726	0.0218642	2.19299	2.20884		2.53711	1.85597	1.95837	6.25516	87.3934	LIMO
SAR-085	Sardinia	77.23	54.2421	44.948	200.604	1925.55	5.95498	2302.58	2308.53	45.1034	45.22	0.994837		18.6479	4.49773	167.358	4.14607	111.425	183.784	52.4476	1.85	180.908	0.0268749	0.907916	0.910264		3.35407	2.35571	1.95207	8.71216	83.626	LIMO
SAR-183	Sardinia	108.241	82.758	85.5928	44.9488	196.217	534.166	517.758	1051.92	11.1836	22.7216	0		13.8677	3.33004	115.147	4.16444	120.435	166.667	47.2362	0.9	176.06	0.0289198	0.274525	0.55775		20.9058	15.9839	16.5314	8.68142	37.8975	MIXED
SAR-005	Sardinia	419.655	410.6	268.47	142.773	672.102	1503.25	1913.6	3416.85	40.7516	72.7645	0		14.1343	3.11678	110.203	4.53491	128.257	169.048	48.9209	1.68	181.899	0.0282821	0.99549	1.77751		21.9301	21.4569	14.0296	7.46097	35.1224	MIXED
SAR-136	Sardinia	1002.86	709.905	493.523	162.083	1081.65	2.72762	3450.02	3452.75	55.2844	55.3282	0		15.7773	4.04991	138.207	3.89573	114.157	224.658	50.4532	0.9125	172.48	0.0293032	1.60786	1.60913		29.0681	20.5768	14.305	4.69803	31.352	MIXED
SAR-060	Sardinia	381.811	378.983	239.084	58.427	387.363	3.71062	1445.67	1449.38	31.3275	31.4079	0		8.74497	2.54983	75.8668	3.42963	115.268	166.129	57.2614	1.24	183.748	0.0336094	1.21555	1.21867		26.4107	26.2151	16.5379	4.04153	26.7947	MIXED
SAR-209	Sardinia	177.164	177.667	118.367	18.397	178.01	37.8858	669.605	707.49	12.1202	12.806	0.601187		12.8903	4.60157	212.281	2.80128	60.7229	198.889	50	1.125	238.345	0.0216768	0.381959	0.40357		26.458	26.533	17.6771	2.74744	26.5844	MIXED
SAR-119	Sardinia	1092.29	884.698	712.487	210.699	981.639	91.9214	3881.82	3973.74	73.5502	75.2919	0.744454		5.55007	3.38506	103.584	1.63958	53.5806	190	50.5208	1	265.347	0.0326795	5.14278	5.26456		28.1387	22.7908	18.3545	5.42785	25.2881	MIXED
SAR-012	Sardinia	615.234	596.484	391.352	95.7478	520.359	449.666	2219.18	2668.84	38.3117	46.0747	2.40609		12.4169	3.90695	180.658	3.17815	68.7315	208.527	47.767	1.43333	247.448	0.0216262	1.31413	1.58041		27.7235	26.8786	17.635	4.31456	23.4483	MIXED
SAR-148	Sardinia	568.468	411.983	268.134	75.1413	170.883	5.90901	1494.61	1500.52	30.8654	30.9874	0		12.9383	5.73923	237.383	2.25437	54.504	174.324	56.7114	1.23333	253.206	0.0241771	0.849395	0.852754		38.0346	27.5646	17.9401	5.02749	11.4333	PINENE
SAR-197	Sardinia	283.227	235.235	166.651	68.8442	82.0302	750.851	835.987	1586.84	18.3373	34.8071	2.02449		14.6641	4.32451	169.194	3.39092	86.6701	164.122	49.0521	2.18333	176.081	0.0255595	0.419185	0.795681		33.8794	28.1386	19.9346	8.23508	9.81238	PINENE
SAR-045	Sardinia	1789.65	1391.4	964.2	236.808	313.555	1998.54	4695.61	6694.15	98.8466	140.918	0.64098		13.6072	3.6021	128.384	3.77757	105.988	171.014	52.4194	0.69	184.12	0.0280572	2.53738	3.61733		38.1133	29.6319	20.5341	5.04318	6.67761	PINENE
SAR-028	Sardinia	1120.86	843.944	596.601	90.4273	153.497	0	2805.33	2805.33	49.357	49.357	0		14.961	4.57076	163.312	3.2732	91.6098	204.615	48.0469	1.3	222.852	0.0279879	1.37875	1.37875		39.9547	30.0835	21.2667	3.22341	5.47163	PINENE
SAR-093	Sardinia	1287.03	2811.9	2017.78	238.058	357.935	49.0008	6712.7	6761.7	123.728	124.632	2.30433		17.5059	4.56311	158.811	3.8364	110.231	195.312	49.187	1.06667	180.807	0.028733	2.81951	2.84009		19.173	41.8893	30.0591	3.54638	5.33221	PINENE
SAR-126	Sardinia	1004.27	711.965	483.033	87.4273	79.6819	0	2362.9	2362.9	45.2	45.1905	0		16.5186	4.20944	173.454	3.92418	95.2334	188.235	48.9362	1.45714	178.289	0.0242684	1.0518	1.0518		42.5014	30.131	20.4424	3.7	3.37221	PINENE
SAR-214	Sardinia	1487.7	1393.83	938.14	191.318	123.808	2086.48	4134.79	6221.27	68.4322	102.964	1.0899		14.4304	3.65084	191.47	3.95263	75.3664	217.518	47.9021	1.14167	212.439	0.0190674	2.10686	3.17002		35.9799	33.7098	22.6889	4.62702	2.9943	PINENE
SAR-73	Sardinia	1146.98	1081.84	710.961	141.901	86.2372	1626.92	3167.91	4794.83	58.0142	87.808	5.44951		14.6166	3.96749	257.417	3.68411	56.782	196.581	49.0022	1.3	233.656	0.0154127	1.59363	2.41205		36.206	34.1499	22.4426	4.47933	2.72221	PINENE
SAR-201	Sardinia	567.34	490.409	353.205	34.6844	28.0273	2.02129	1473.67	1475.69	30.4605	30.5022	0		13.9227	3.12699	145.369	4.45242	95.7747	174.167	48.5222	1.5	191.119	0.0215107	0.778283	0.779351		38.4985	33.2782	23.9678	2.35361	1.90188	PINENE
SAR-059	Sardinia	1530.6	1132.15	761.155	113.193	62.1514	24.5836	3599.25	3623.84	71.7905	72.2808	0		15.1927	4.00674	121.74	3.79178	124.796	180.488	51.3158	1.36667	158.82	0.0329122	1.74196	1.75386		42.5255	31.4552	21.1476	3.14491	1.72679	PINENE
SAR-032	Sardinia	193.139	193.513	120.885	45.2625	9.0491	535.874	561.848	1097.72	13.945	27.2453	0		10.5828	2.9351	116.382	3.6056	90.9318	145.045	53.1977	1.3875	237.662	0.0252196	0.390372	0.762698		34.3756	34.4422	21.5156	8.05601	1.6106	PINENE
SAR-155	Sardinia	518.313	401.68	262.546	86.1352	13.9909	767.248	1282.66	2049.91	25.426	40.635	0		14.0709	3.87706	141.457	3.62927	99.4715	181.609	49.5208	1.45	184.475	0.0274081	0.670274	1.07121		40.4091	31.316	20.4688	6.71534	1.09077	PINENE
SAR-218	Sardinia	917.406	852.356	581.743	74.6725	20.6402	752.456	2446.82	3199.27	44.3789	58.0265	2.7743		10.8838	4.07535	173.924	2.67065	62.5781	198.485	51.1194	0.733333	249.375	0.0234318	1.65304	2.16138		37.4939	34.8353	23.7755	3.05182	0.843553	PINENE
SAR-166	Sardinia	455.584	440.728	288.454	50.758	0.1238	782.88	1238	2020.88	23.3	38.0186	0		17.0482	4.96414	195.137	3.43427	87.3653	191.358	50.1608	1.0125	188.807	0.0254393	0.533953	0.871612		36.8	35.6	23.3	4.1	0.01	PINENE
SAR-159	Sardinia	222.377	155.414	75.6794	30.3308	0	260.472	462.474	722.946	10.2133	15.9656	0		15.47	3.91884	136.9	3.94758	113.002	163.014	52.5896	1.21667	180.832	0.0286256	0.219816	0.34362		48.0842	33.6048	16.364	6.55838	0	PINENE
SAR-198	Sardinia	340.784	175.778	231.462	0	0	11.7643	748.024	759.788	14.1598	14.3825	1.01358		10.8602	4.1264	143.435	2.63187	75.7148	190.179	48.301	1.86667	200.853	0.0287684	0.506455	0.51442		45.5579	23.499	30.9431	0	0	PINENE
ALG-16	Akfadou	341.707	355.278	230.25	102.678	916.258	1.65178	1946.17	1947.82	46.9982	47.0381	0		14.7988	2.43801	217.421	6.07002	68.0649	149.074	53.5433	0.555556	255.275	0.0118202	0.966978	0.967799		17.5579	18.2552	11.8309	5.27589	47.08	MIXED
ALG-9	Akfadou	144.077	201.06	74.3762	53.2707	293.131	18.1027	765.915	784.017	17.8517	18.2736	0		7.26067	2.08642	68.2574	3.47997	106.372	154.455	45.1477	4.34	186.3	0.0297093	0.775648	0.793981		18.8111	26.251	9.71077	6.95517	38.272	MIXED
ALG-13	Akfadou	503.534	523.148	354.394	104.433	887.564	22.771	2373.07	2395.84	62.1805	62.7772	0		14.6848	3.33449	164.267	4.4039	89.3956	137.391	48.5	2.73333	242.591	0.0208849	1.18824	1.19965		21.2187	22.0452	14.934	4.40075	37.4015	MIXED
ALG-18	Akfadou	332.702	326.244	258.225	27.8593	423.26	1.75067	1368.29	1370.04	26.9382	26.9727	0		9.38375	1.28763	100.087	7.28764	93.7559	182.857	46.6912	0.911111	231.668	0.0134563	1.07217	1.07354		24.3152	23.8432	18.8721	2.03607	30.9334	MIXED
ALG-17	Akfadou	360.379	353.287	240.149	31.517	85.3636	2.01035	1122.42	1124.43	37.4297	37.4967	0		7.68824	1.06082	95.4153	7.24744	80.5766	107.955	58.6572	3.58	186.22	0.0136919	1.07347	1.07539		32.1074	31.4756	21.3957	2.80796	7.60533	PINENE
ALG-10	Akfadou	676.399	728.829	481.586	53.8914	122.651	10.4501	2063.36	2073.81	41.1677	41.3762	0		11.6054	3.88586	119.446	2.98657	97.1601	180.435	44.5736	1.43333	185.406	0.0321265	1.3073	1.31392		32.7815	35.3225	23.3399	2.61183	5.94423	PINENE
ALG-19	Akfadou	622.06	594.288	457.886	37.5303	71.6684	0.990779	1783.43	1784.42	47.1195	47.1457	0		8.45942	1.35296	108.949	6.25254	77.6453	136.257	49.7531	1.52	263.748	0.0127264	1.55016	1.55102		34.8799	33.3227	25.6744	2.10439	4.01857	PINENE
ALG-1	Akfadou	697.098	790.214	524.963	56.3947	80.8107	16.2282	2149.48	2165.71	58.1592	58.5983	0		5.8735	1.79576	97.0485	3.27076	60.5213	133.051	51.1111	1.61092	260.421	0.018341	2.6909	2.71121		32.431	36.763	24.4228	2.62364	3.75954	PINENE
ALG-2	Akfadou	647.884	714.809	453.471	51.4143	55.8604	25.8544	1923.44	1949.29	53.4754	54.1942	0		2.23896	1.38056	40.1818	1.62178	55.7208	129.487	51.5187	1.3333	264.004	0.0341841	6.31673	6.40164		33.6836	37.1631	23.576	2.67304	2.9042	PINENE
ALG-6	Akfadou	1358.34	1395.43	885.94	82.0265	37.3845	4.6568	3759.11	3763.77	81.1969	81.2975	0		8.32727	2.17279	83.1743	3.83252	100.118	166.667	50.3623	1.975	205.883	0.0248879	3.31928	3.32339		36.1345	37.1211	23.5678	2.18207	0.994503	PINENE
ALG-4	Akfadou	880.501	883.606	593.548	56.5412	21.4199	27.9244	2435.62	2463.54	51.6339	52.2259	0		5.02864	1.47819	89.2221	3.4019	56.3609	169.815	50.9091	0.9	262.649	0.0190732	3.56139	3.60222		36.1511	36.2785	24.3695	2.32143	0.879447	PINENE
ALG-3	Akfadou	720.35	795.098	478.75	48.1486	16.1751	47.438	2058.52	2105.96	44.131	45.148	0		9.09165	3.14442	305.508	2.89136	29.7591	167.925	45.9459	1.5	295.68	0.0205086	1.66484	1.70321		34.9935	38.6247	23.257	2.33899	0.785762	PINENE
ALG-15	Akfadou	191.992	181.07	126.968	14.6365	3.34621	1.52094	518.014	519.535	13.8084	13.849	0		2.31125	0.345961	19.6742	6.68067	117.476	135.052	52.4345	1.6	210.83	0.0168016	1.64799	1.65283		37.0632	34.9548	24.5106	2.8255	0.64597	PINENE
ALG-12	Akfadou	816.155	880.054	567.864	60.4421	10.7739	44.2641	2335.29	2379.55	67.1207	68.393	0		7.41746	1.42554	52.5543	5.20326	141.139	125.253	55.4545	0.8	180.769	0.028008	2.31498	2.35886		34.9488	37.685	24.3166	2.58821	0.461352	PINENE
ALG-5	Akfadou	706.323	669.063	424.675	43.1613	8.00912	2.70961	1851.23	1853.94	33.9068	33.9564	0		2.67416	0.867003	32.6916	3.08437	81.7994	196.552	44.3277	0.8	238.814	0.0266458	5.09021	5.09766		38.1542	36.1415	22.9401	2.33149	0.432637	PINENE
ALG-8	Akfadou	665.858	689.058	446.154	44.6887	4.35469	4.9138	1850.11	1855.03	31.5116	31.5953	0		6.88887	2.27743	67.4538	3.02485	102.127	211.364	43.1818	0.7625	195.086	0.0310475	1.97475	1.97999		35.9901	37.2441	24.115	2.41546	0.235374	PINENE
ALG-7	Akfadou	631.952	580.572	373.202	32.7664	0	0.927108	1618.49	1619.42	31.7813	31.7995	0		4.07965	1.66214	49.6275	2.45446	82.2055	183.333	47.5556	1.4	235.309	0.0292323	2.91708	2.91875		39.0457	35.8712	23.0586	2.0245	0	PINENE
ALG-11	Akfadou	624.492	726.851	443.198	46.0518	0	8.1587	1840.59	1848.75	42.4752	42.6635	0		5.62485	2.1139	66.5189	2.66088	84.5602	156	47.767	0.663636	224.737	0.0316916	2.40607	2.41673		33.9289	39.49	24.0791	2.50201	0	PINENE
TOS-135	Maremma	55.8967	30.5407	20.6095	1.24408	1050.36	2.45101	1158.65	1161.1	22.1869	22.2339	0		7.58526	2.33859	79.3717	3.24351	95.5663	188	45.2214	2.5	205.636	0.0294638	1.12316	1.12554		4.82429	2.63589	1.77875	0.107373	90.6537	LIMO
TOS-256	Maremma	112.235	77.7322	89.434	267.914	3394.03	35.1492	3941.34	3976.49	79.8867	80.5991	4.30203		5.3157	1.73959	72.595	3.05572	73.2241	177.612	44.9074	2.23333	228.009	0.0239629	5.45186	5.50048		2.84763	1.97223	2.26913	6.79752	86.1135	LIMO
TOS-180	Maremma	37.7666	37.1441	85.1574	134.395	1818.1	155.96	2112.57	2268.53	37.6836	40.4656	0		11.4883	3.6221	118.501	3.17171	96.9466	201.818	44.7761	1.1	223.454	0.030566	1.35213	1.45195		1.78771	1.75824	4.03099	6.36167	86.0614	LIMO
TOS-174	Maremma	101.98	76.3553	75.8657	248.257	2939.66	3.34726	3442.12	3445.47	76.9586	77.0334	4.24312		4.92866	1.36105	46.7497	3.62122	105.426	161.017	46.8284	3.54	248.944	0.0291135	5.13521	5.14021		2.96272	2.21826	2.20404	7.21233	85.4027	LIMO
TOS-127	Maremma	31.7983	22.5462	0	76.6075	718.756	0.997025	849.708	850.705	21.1553	21.1802	0		6.91357	2.17499	81.3423	3.17866	84.9935	144.595	48.926	2.46667	204.283	0.0267387	0.903709	0.90477		3.74226	2.6534	0	9.01575	84.5886	LIMO
TOS-147	Maremma	58.4319	43.4284	27.3119	147.647	1441.11	118.577	1717.93	1836.5	40.2714	43.0511	0		15.0873	4.53143	165.918	3.32947	90.9322	153.571	46.6942	2.1	196.12	0.0273113	0.83725	0.89504		3.4013	2.52796	1.58982	8.59452	83.8864	LIMO
TOS-116	Maremma	209.239	136.224	36.1065	62.7545	354.516	0	798.84	798.84	21.6262	21.6262	0.792656		4.04551	1.42625	43.3333	2.83647	93.3579	132.979	45.6522	1.88	202.075	0.0329134	1.45194	1.45194		26.1929	17.0527	4.51987	7.8557	44.3788	MIXED
TOS-254	Maremma	634.739	587.713	411.414	117.549	1375.28	48.9988	3126.7	3175.69	62.6167	63.598	2.7127		12.7036	3.91411	162.47	3.24559	78.1904	179.762	44.8905	1.05	212.257	0.0240913	1.80975	1.83812		20.3006	18.7966	13.1581	3.75954	43.9851	MIXED
TOS-260	Maremma	346.397	324.406	254.518	94.0876	795.13	561.812	1814.54	2376.35	33.7577	44.2097	1.64021		4.96858	1.42846	61.5928	3.47827	80.6682	193.506	46.0145	0.7	240.961	0.0231921	2.68531	3.51673		19.0901	17.8782	14.0266	5.1852	43.8199	MIXED
TOS-253	Maremma	860.84	761.285	537.346	170.092	1811.62	13.436	4141.19	4154.62	79.5108	79.7688	4.38371		14.9352	4.06582	189.187	3.67336	78.9441	187.5	44.7368	1.86667	199.06	0.021491	2.0388	2.04541		20.7873	18.3833	12.9757	4.10733	43.7465	MIXED
TOS-262	Maremma	795.736	751.852	518.852	164.025	1638.36	2.75097	3868.83	3871.58	65.3045	65.3509	3.33322		11.0068	2.74901	156.939	4.00393	70.1345	213.274	49.3697	1.61429	227.765	0.0175164	2.58451	2.58635		20.5679	19.4336	13.4111	4.23966	42.3477	MIXED
TOS-055	Maremma	2054.12	1483.7	1014.43	39.0527	3284.99	2.48259	7876.29	7878.77	153.221	153.269	0		13.0377	3.10255	109.447	4.20225	119.124	185.057	48.2315	2.175	160.889	0.0283477	4.44203	4.44343		26.0798	18.8376	12.8795	0.495826	41.7073	MIXED
TOS-210	Maremma	491.182	457.733	308.528	116.921	965.011	593.788	2339.37	2933.16	58.7306	73.6378	4.27526		5.58877	2.85639	110.002	1.95659	50.806	143.396	45.9075	1.325	261.205	0.0259667	3.07783	3.85906		20.9963	19.5665	13.1885	4.99794	41.2508	MIXED
TOS-006	Maremma	506.751	492.462	325.472	113.606	1003.13	12.6155	2441.42	2454.04	50.3991	50.6595	4.20027		12.1287	3.0623	144.922	3.96065	83.691	174.39	44.5736	2.73333	225.4	0.0211306	1.4801	1.48774		20.7564	20.1711	13.3313	4.65328	41.0879	MIXED
TOS-266	Maremma	877.242	811.511	560.35	150.589	1629.46	48.1819	4029.16	4077.34	69.7567	70.5908	0		12.2393	2.43605	146.218	5.02424	83.7056	207.937	43.29	1.575	197.499	0.0166604	2.42058	2.44952		21.7724	20.141	13.9074	3.73749	40.4418	MIXED
TOS-181	Maremma	733.8	659.82	457.329	143.357	1316.23	1.73451	3310.54	3312.27	67.9576	67.9932	0		9.18641	2.04617	72.5964	4.48957	126.541	175.373	47.5446	1.91429	164.752	0.0281855	2.64981	2.65119		22.1656	19.9309	13.8143	4.33032	39.7589	MIXED
TOS-258	Maremma	811.575	716.765	532.354	104.255	911.653	11.8885	3076.6	3088.49	61.9403	62.1797	2.97514		8.44905	1.81975	86.8939	4.64296	97.2341	178.814	47.3815	1.96667	209.343	0.0209423	2.67747	2.68782		26.3789	23.2973	17.3033	3.38864	29.6318	MIXED
TOS-268	Maremma	351.16	305.194	236.322	44.8264	108.776	582.359	1046.28	1628.64	23.9839	37.3334	0		3.86534	2.07284	113.459	1.86475	34.0683	157.047	42.3645	2.48333	301.08	0.0182696	1.99031	3.09812		33.5628	29.1695	22.5869	4.28437	10.3965	PINENE
TOS-047	Maremma	2409.17	1639.93	1200.54	200.075	475.64	0	5925.36	5925.36	141.46	141.46	0		8.27376	3.36811	109.423	2.4565	75.6128	150.794	48.6486	2.1	240.128	0.0307807	5.2659	5.2659		40.6586	27.6765	20.2611	3.37659	8.02719	PINENE
TOS-269	Maremma	447.814	423.225	263.864	69.8775	87.5909	1.36962	1292.37	1293.74	37.4643	37.504	0		10.8319	2.0081	110.115	5.3941	98.3693	124.186	56.0132	4.3	157.776	0.0182365	0.877292	0.878222		34.6506	32.7479	20.417	5.40692	6.77753	PINENE
TOS-086	Maremma	1438.08	1045.06	704.325	132.328	211.564	268.863	3531.36	3800.22	65.34	70.3147	3.24293		7.01912	3.09927	107.162	2.26476	65.4999	194.565	50	3.06667	268.852	0.0289213	3.6993	3.98095		40.7231	29.5938	19.9449	3.74722	5.99099	PINENE
TOS-095	Maremma	3795.19	2685.79	1800.68	277.308	518.345	406.247	9077.31	9483.56	188.067	196.484	1.56314		11.9948	2.5599	99.2198	4.68564	120.891	173.759	47.5375	4.7	160.063	0.0258003	5.5645	5.81354		41.8096	29.588	19.8371	3.05496	5.71034	PINENE
TOS-108	Maremma	936.609	689.918	453.454	72.8707	120.936	4.00604	2273.79	2277.79	43.9048	43.9821	2.69588		9.34944	2.42761	87.5361	3.8513	106.807	186.441	46.2103	2.95	181.952	0.0277327	1.78824	1.79139		41.1916	30.3423	19.9427	3.20482	5.31869	PINENE
TOS-153	Maremma	870.494	604.493	485.715	82.64	101.105	46.8081	2144.45	2191.26	55.3827	56.5915	0		12.2571	3.12911	115.789	3.91711	105.857	139.394	47.9245	1.65	176.698	0.0270242	1.28644	1.31452		40.5929	28.1888	22.6499	3.85367	4.71472	PINENE
TOS-270	Maremma	987.967	940.672	698.528	99.3844	133.316	14.3283	2859.87	2874.2	55.5151	55.7932	0.674829		9.4892	5.53916	313.477	1.71311	30.2707	185.455	47.9592	0.611111	298.962	0.01767	2.21604	2.22714		34.5459	32.8922	24.4252	3.47514	4.66161	PINENE
TOS-150	Maremma	716.231	531.782	358.439	62.4959	67.0267	18.1094	1735.97	1754.08	41.0384	41.4665	0		2.14219	1.20334	43.0414	1.78021	49.7705	152.284	46.5241	4.925	280.616	0.0279577	5.95862	6.02078		41.2582	30.633	20.6477	3.60005	3.86104	PINENE
TOS-232	Maremma	975.449	887.672	721.997	87.177	92.7013	0	2765	2765	55.1735	55.1735	1.27869		8.31129	2.71875	92.7238	3.05703	89.6349	180.412	45.8204	2.425	207.675	0.029321	2.44617	2.44617		35.2785	32.1039	26.112	3.15288	3.35268	PINENE
TOS-034	Maremma	801.142	850.416	540.84	68.7826	78.2501	461.503	2339.43	2800.93	58.6632	70.2358	0		7.72644	2.2295	79.543	3.46554	97.1353	143.564	46.0967	2.525	222.726	0.0280289	2.22634	2.66554		34.2452	36.3514	23.1184	2.94015	3.34484	PINENE
TOS-194	Maremma	578.002	539.089	375.654	36.1167	43.5742	0	1572.44	1572.44	39.1899	39.1899	0.17808		12.5688	3.08163	127.582	4.07864	98.5158	144.444	46.0208	2.16	172.153	0.0241541	0.919897	0.919897		36.7584	34.2837	23.89	2.29686	2.77113	PINENE
TOS-213	Maremma	690.114	649.771	447.13	36.402	38.0614	13.5641	1861.48	1875.04	45.7342	46.0674	0		7.90558	2.14971	82.6224	3.6775	95.6832	146.528	45.7584	2.88	190.164	0.0260185	1.73135	1.74397		37.0734	34.9062	24.0202	1.95554	2.04469	PINENE
TOS-023	Maremma	1168.85	1137.4	746.551	74.996	59.7678	20.0117	3187.57	3207.58	72.4752	72.9302	0		11.1948	3.57674	119.634	3.12988	93.5751	158.333	48.3696	2	228.715	0.0298974	2.09365	2.1068		36.6691	35.6824	23.4207	2.35277	1.87503	PINENE
TOS-072	Maremma	1222.93	893.069	642.927	54.5471	48.009	0	2861.48	2861.48	56.3492	56.3492	0		11.4682	2.99104	91.0366	3.83417	125.973	182.812	46.8182	1.6	163.037	0.0328554	1.83467	1.83467		42.7377	31.21	22.4683	1.90625	1.67777	PINENE
TOS-246	Maremma	794.433	740.242	507.649	84.6866	28.0476	1107.68	2155.06	3262.74	45.7679	69.2921	1.05854		6.37444	3.12641	119.049	2.0389	53.5447	169.512	47.3485	1.36667	271.373	0.0262616	2.48587	3.76358		36.8636	34.3491	23.5562	3.92966	1.30148	PINENE
TOS-205	Maremma	463.018	441.566	292.576	23.7549	14.4614	0	1235.38	1235.38	28.5392	28.5392	1.36974		11.5724	3.51586	157.594	3.29148	73.4314	155.833	49.866	3	215.679	0.0223096	0.784942	0.784942		37.4799	35.7434	23.6832	1.92288	1.1706	PINENE
TOS-264	Maremma	804.711	744.132	507.654	75.8979	24.5817	891.731	2156.98	3048.71	44.0023	62.1937	3.4103		14.1298	3.60893	178.381	3.91523	79.2112	176.471	45.6522	1.7	213.018	0.0202316	1.12246	1.58651		37.3073	34.4989	23.5355	3.51871	1.13964	PINENE
TOS-250	Maremma	746.988	689.858	482.366	52.4136	20.6887	15.5863	1992.31	2007.9	45.9404	46.2998	0		8.20196	2.32424	84.1888	3.52888	97.4235	156.122	47.4227	1.96	192.406	0.0276074	1.78608	1.80005		37.4935	34.626	24.2113	2.63079	1.03843	PINENE
TOS-063	Maremma	306.608	337.128	199.004	62.6115	6.17416	962.356	911.525	1873.88	20.5093	42.1623	0		11.07	2.73195	94.5512	4.05205	117.079	160	44.7273	1.9	179.373	0.0288939	0.605455	1.24467		33.6368	36.985	21.832	6.86888	0.677344	PINENE
TOS-014	Maremma	0	0	0	2.46345	1.31604	51.5571	3.77949	55.3366	0.0788603	1.15461	0.942618		12.8044	3.31599	145.503	3.8614	88.0009	172.535	46.9697	2.02857	216.691	0.0227899	0.00217038	0.0317772							NONE
TUN-044	Kroumirie	1386.2	955.291	695.503	344.371	2641.87	61.6086	6023.23	6084.84	124.319	125.591	0		14.3033	4.23197	278.034	3.37982	51.4445	174.419	50.2488	1.91111	241.675	0.0152211	3.09638	3.12805		23.0142	15.8601	11.547	5.71738	43.8613	MIXED
TUN-139	Kroumirie	580.907	396.079	318.955	133.85	873.34	0	2303.13	2303.13	47.4275	47.4275	0		17.2362	4.91113	273.848	3.50962	62.9407	174.82	50.9091	1.98571	227.757	0.0179338	0.982514	0.982514		25.2225	17.1974	13.8488	5.81166	37.9197	MIXED
TUN-172	Kroumirie	320.134	261.374	196.337	51.3088	438.474	0.335874	1267.63	1267.96	35.2975	35.3068	0		7.19344	4.17545	208.622	1.72279	34.4808	129.286	55.0868	2.33333	282.4	0.0200145	1.29574	1.29608		25.2546	20.6191	15.4885	4.04762	34.5901	MIXED
TUN-064	Kroumirie	681.319	656.443	435.288	130.401	977.247	15.2529	2880.7	2895.95	68.9369	69.302	0		15.4842	3.85315	173.119	4.01858	89.4422	150.435	53.4946	2.875	199.844	0.0222572	1.36795	1.37519		23.6512	22.7876	15.1105	4.52672	33.924	MIXED
TUN-75	Kroumirie	385.259	340.334	229.011	68.6237	494.918	10.7735	1518.14	1528.92	34.1933	34.4359	3.79457		15.985	4.09112	259.81	3.90724	61.5256	159.836	54.8611	2.44	245.716	0.0157466	0.698332	0.703287		25.3769	22.4178	15.0849	4.52023	32.6002	MIXED
TUN-115	Kroumirie	181.577	115.973	59.9775	48.0494	173.039	0	578.616	578.616	14.1488	14.1488	1.72322		12.4307	4.58119	166.247	2.71341	74.7725	147.222	55.8333	1.2	225.678	0.0275566	0.34226	0.34226		31.3813	20.0431	10.3657	8.3042	29.9056	MIXED
TUN-003	Kroumirie	367.478	740.176	277.31	55.6996	389.978	4.14478	1830.64	1834.79	50.9907	51.1062	0		15.0201	3.55875	256.542	4.22061	58.5483	129.245	56.5079	3.53333	236.296	0.013872	0.896171	0.8982		20.0737	40.4326	15.1483	3.04263	21.3028	MIXED
TUN-017	Kroumirie	1023.11	713.11	483.531	80.6913	166.529	3.17961	2466.97	2470.15	60.5529	60.6309	0		16.6074	4.87926	247.606	3.40366	67.0717	146.667	53.9267	1.71429	238.198	0.0197057	1.09226	1.09366		41.4723	28.9063	19.6002	3.27087	6.75035	PINENE
TUN-027	Kroumirie	892.296	684.08	444.647	69.8464	142.466	2.0372	2233.34	2235.37	54.9212	54.9713	0		13.3428	3.24863	128.061	4.1072	104.191	146.392	53.5948	1.61667	199.814	0.0253678	1.23075	1.23187		39.9535	30.6304	19.9095	3.12745	6.37907	PINENE
TUN-143	Kroumirie	688.307	473.523	324.591	50.3644	98.3321	0	1635.12	1635.12	41.0203	41.0203	0		12.2676	3.55984	222.305	3.4461	55.1834	143.5	52.1667	2.5	238.394	0.0160133	0.980058	0.980058		42.0953	28.9596	19.8512	3.08017	6.01377	PINENE
TUN-048	Kroumirie	3216.49	2347.22	1700.86	190.133	472.973	0	7927.67	7927.67	179.392	179.392	0		17.1689	4.42353	200.214	3.88128	85.7532	159.091	46.9697	2.2	204.604	0.0220941	3.39518	3.39518		40.5729	29.6079	21.4548	2.39835	5.9661	PINENE
TUN-009	Kroumirie	662.391	528.731	458.179	33.0222	90.1688	0	1772.49	1772.49	38.1693	38.1693	0.170046		14.6804	3.4412	295.836	4.26608	49.6236	167.176	53.6508	2.91111	230.556	0.0116321	0.887782	0.887782		37.3706	29.8298	25.8494	1.86304	5.08712	PINENE
TUN-196	Kroumirie	816.402	735.995	518.211	61.0021	78.3525	0	2209.96	2209.96	44.2359	44.2359	0		15.354	5.2749	274.117	2.91077	56.0126	179.851	52.5591	1.675	233.182	0.0192432	1.05834	1.05834		36.9419	33.3035	23.4488	2.76032	3.54542	PINENE
TUN-054	Kroumirie	1711.89	1317.39	910.5	102.024	143.633	62.0893	4185.43	4247.52	121.732	123.538	0		16.8271	3.87295	175.015	4.34477	96.1467	123.776	49.4286	3.575	172.903	0.0221293	1.82891	1.85604		40.9011	31.4755	21.754	2.43761	3.43173	PINENE
TUN-91	Kroumirie	941.504	870.64	591.607	40.6538	76.2258	0	2520.63	2520.63	56.174	56.174	0		9.03853	2.91439	106.417	3.10134	84.9347	161.538	48.2759	0.928571	243.864	0.0273864	2.05056	2.05056		37.3519	34.5406	23.4706	1.61284	3.02408	PINENE
TUN-122	Kroumirie	850.845	512.899	404.419	54.8854	56.3439	0	1879.39	1879.39	45.8448	45.8448	0		15.2413	4.32558	209.451	3.52352	72.7679	147.581	56.9412	2.06667	213.532	0.020652	0.906687	0.906687		45.2723	27.2907	21.5186	2.92038	2.99798	PINENE
TUN-146	Kroumirie	1023.68	726.966	568.028	66.3777	67.7823	24.8776	2452.83	2477.71	49.4704	49.9721	0		16.344	4.9376	212.262	3.31011	76.9992	178.495	50	1.32857	213.375	0.0232618	1.1035	1.11469		41.7346	29.6378	23.158	2.70616	2.76343	PINENE
TUN-107	Kroumirie	715.953	511.521	340.198	68.5096	44.4153	4.84155	1680.6	1685.44	48.0231	48.1614	3.34737		13.32	3.51339	147.424	3.79122	90.3521	125.984	49.8433	4.23333	190.658	0.0238319	0.927725	0.930397		42.6011	30.4369	20.2427	4.0765	2.64283	PINENE
TUN-102	Kroumirie	1634.59	1199.46	826.651	113.627	99.8461	98.8534	3874.17	3973.02	88.7537	91.0184	0.9145		1.05876	4.43081	179.02	0.238955	5.91423	157.143	55.4054	1.4	352.321	0.0247504	26.9055	27.592		42.1919	30.9604	21.3375	2.93294	2.57723	PINENE
TUN-182	Kroumirie	748.29	705.625	464.302	44.5249	51.4975	7.27492	2014.24	2021.51	46.7938	46.9628	0		15.7583	3.76893	170.45	4.18112	92.4511	154.962	51.3189	2.18333	198.672	0.0221116	0.939857	0.943251		37.15	35.0318	23.051	2.21051	2.55667	PINENE
TUN-040	Kroumirie	1298.95	1321.29	835.384	79.5856	82.0183	17.0429	3617.22	3634.26	68.4368	68.7592	0		15.9508	4.35206	229.414	3.66511	69.5285	190.278	53.322	3.6	214.95	0.0189703	1.66745	1.67531		35.91	36.5277	23.0946	2.20019	2.26744	PINENE
TUN-031	Kroumirie	1198	1163.23	772.117	70.4591	69.934	22.2749	3273.74	3296.02	63.4894	63.9214	0		10.4887	4.30412	280.481	2.4369	37.3954	185.629	52.8158	5.56667	295.497	0.0153455	2.295	2.31062		36.5943	35.5321	23.5852	2.15225	2.13621	PINENE
TUN-082	Kroumirie	863.285	474.621	303.907	39.6114	36.5519	5.09546	1717.98	1723.07	40.9327	41.0541	3.83474		16.5858	4.47303	221.798	3.70797	74.7791	151.095	50.1205	2.74	218.787	0.0201672	0.761624	0.763883		50.2501	27.6268	17.6898	2.3057	2.12762	PINENE
TUN-167	Kroumirie	642.66	614.166	401.632	35.9915	34.8188	10.876	1729.27	1740.14	34.8724	35.0917	0		10.551	4.582	231.013	2.30271	45.6729	178.519	54.5283	2.25	264.033	0.0198344	1.20512	1.2127		37.1637	35.5159	23.2256	2.08131	2.0135	PINENE
TUN-133	Kroumirie	392.852	290.21	184.443	30.5168	13.9199	0	911.942	911.942	22.5706	22.5706	0		17.5149	4.85882	207.603	3.60476	84.3673	145.455	54.4484	1.25714	208.39	0.0234044	0.382844	0.382844		43.0786	31.8233	20.2253	3.34636	1.5264	PINENE
TUN-157	Kroumirie	391.86	311.649	195.977	41.1525	14.3621	9.24382	955.002	964.245	22.8446	23.0658	2.2588		15.7975	5.21032	258.229	3.03197	61.1763	150.495	54.7619	1.68333	239.674	0.0201771	0.444505	0.448807		41.0324	32.6334	20.5212	4.30915	1.50388	PINENE
TUN-112	Kroumirie	514.739	378.059	269.57	48.2362	16.6449	0	1227.25	1227.25	28.2006	28.2006	2.45831		15.2721	3.91116	171.003	3.90476	89.3094	156.667	58.1292	2.4	182.323	0.0228719	0.590873	0.590873		41.9425	30.8054	21.9654	3.93043	1.35628	PINENE
TUN-158	Kroumirie	220.005	171.445	99.9225	10.9391	3.62217	5.66236	505.933	511.595	10.5311	10.6489	0		16.0251	4.79789	248.297	3.34002	64.5399	172.951	54.5259	2.44	231.298	0.0193232	0.232142	0.23474		43.4849	33.8868	19.7501	2.16217	0.715938	PINENE
TUN-070	Kroumirie	450.525	373.797	242.439	43.1042	5.19675	0	1115.06	1115.06	33.7479	33.7479	0		16.1713	4.46704	172.998	3.62014	93.477	118.947	64.4654	1.35714	201.783	0.0258214	0.507007	0.507007		40.4036	33.5225	21.7422	3.86563	0.46605	PINENE
TUN-87	Kroumirie	354.282	339.161	255.255	14.3023	2.90791	12.8495	965.908	978.757	24.5699	24.8968	1.88658		7.94808	2.33242	118.579	3.40765	67.0275	141.525	54.9865	1.68571	244.004	0.0196697	0.893582	0.90547		36.6787	35.1131	26.4264	1.48071	0.301055	PINENE

## Sheet: replicates
		ng s-1 m-2 proj LA	ng s-1 m-2 proj LA	ng s-1 m-2 proj LA	ng s-1 m-2 proj LA	ng s-1 m-2 proj LA	ng s-1 m-2 proj LA	µg h-1 g-1 DM						percent proportions of sum=5
Sample No.	Population/Provenance	a-Pinene	Sabinene	b-Pinene	Myrcene	Limonene	Emission SUM5	Emission SUM5		Photosynthesis [uM s-1 m-2 LAproj]	Transpiration [mM s-1 m-2 LAproj]	gwa[mM s-1 m-2 LAproj]		a-Pinene	Sabinene	b-Pinene	Myrcene	Limonene
SEF-020	Var	1013.47	697.581	460.363	186.946	1260.22	3618.58	66.6233		6.21925	1.58261	59.5459		28.0073	19.2777	12.7222	5.16626	34.8265
SEF-020-A-132	Var	608.704	426.619	300.096	123.064	804.779	2263.26	41.6699		5.51821	1.44616	49.1937		26.895	18.8498	13.2594	5.43746	35.5584
SEF-020-B-226	Var	1171.15	1098.13	745.94	209.736	1662.71	4887.66	89.9888		14.5044	2.91362	149.708		23.9613	22.4673	15.2617	4.29114	34.0185
SEF-020-C-291	Var	558.418	385.147	291.298	74.406	538.759	1848.03	34.0248		10.3969	1.82229	100.882		30.217	20.841	15.7626	4.02624	29.1532
SWF-011	Catalonia	771.032	753.998	501.438	248.448	2082.79	4357.7	88.7168		9.58486	2.68523	89.098		17.6935	17.3026	11.5069	5.70136	47.7955
SWF-011-A-124	Catalonia	186.592	113.15	77.8881	67.4855	362.248	807.363	16.4368		10.0907	2.57651	79.5884		23.1113	14.0147	9.64722	8.35876	44.868
SWF-011-B-229	Catalonia	1048.73	975.987	699.833	274.113	2460.14	5458.8	111.134		7.82918	1.77487	59.8651		19.2117	17.8791	12.8203	5.02149	45.0674
SWF-011-C-286	Catalonia	509.262	420.16	282.437	120.102	1077.59	2409.55	49.0551		11.9959	3.53343	171.193		21.1352	17.4373	11.7216	4.98442	44.7216
POR-026	Setubal	74.0804	37.8332	33.95	178.83	1612.94	1937.64	32.8781		8.91824	2.07561	66.7264		3.82323	1.95254	1.75214	9.22927	83.2428
POR-026-A-128	Setubal	19.3024	10.0594	13.5023	78.6003	627.712	749.176	12.7121		13.9648	3.52341	118.272		2.57648	1.34273	1.80229	10.4916	83.7869
POR-026-B-228	Setubal	43.8726	35.5136	42.4321	124.223	1501.22	1747.26	29.6477		9.66893	3.802	157.625		2.51094	2.03254	2.42849	7.10962	85.9184
POR-026-C-287	Setubal	62.1866	38.5714	42.2034	141.194	1531.65	1815.8	30.8108		1.43012	0.135016	5.97663		3.42474	2.12421	2.32423	7.77586	84.351
SAR-012	Sardinia	615.234	596.484	391.352	95.7478	520.359	2219.18	38.3117		12.4169	3.90695	180.658		27.7235	26.8786	17.635	4.31456	23.4483
SAR-012-A-134	Sardinia	631.658	418.14	297.504	152.319	672.228	2171.85	37.4947		16.0059	4.75635	256.089		29.0839	19.2527	13.6982	7.01335	30.9519
SAR-012-B-227	Sardinia	1249.52	1157.34	844.304	215.302	1273.56	4740.03	81.8317		17.0385	4.63232	267.497		26.3611	24.4163	17.8122	4.54219	26.8682
SAR-012-C-283	Sardinia	510.561	503.389	338.189	121.781	396.2	1870.12	32.2856		14.5239	2.55323	137.824		27.301	26.9175	18.0838	6.51192	21.1858
TOS-006	Maremma	506.751	492.462	325.472	113.606	1003.13	2441.42	50.3991		12.1287	3.0623	144.922		20.7564	20.1711	13.3313	4.65328	41.0879
TOS-006-A-131	Maremma	466.556	297.415	202.606	96.4859	644.728	1707.79	35.2545		3.66013	1.11947	35.3416		27.3193	17.4152	11.8636	5.64975	37.7522
TOS-006-B-231	Maremma	593.834	532.666	367.49	120.386	1073.47	2687.85	55.4862		2.407	1.05665	32.7166		22.0933	19.8176	13.6723	4.47889	39.9379
TOS-006-C-284	Maremma	487.107	474.648	317.573	107.228	891.042	2277.6	47.0172		10.0405	2.66544	193.796		21.3869	20.8398	13.9433	4.70793	39.122
